# Supplementary material for: Effects of Glucagon-Like Peptide-1 Receptor Agonist Exendin-4 on the Reinstatement of Cocaine-Mediated Conditioned Place Preference in Mice
Source: Front Behav Neurosci. 2022 Jan 5;15:769664. doi: 10.3389/fnbeh.2021.769664 (PMC8766416; doi:10.3389/fnbeh.2021.769664)
Supplement: Supplementary file 1 [file Table_1.XLS]

## Sheet: Sheet1
figure1B
pretest	Saline	245.48	426.36	316.04	333.12	258	460.36	337.64	268.88	366.8	357.84	435.08	426.68	341.44	516.8	528.84	412.56			post-test	saline	303.34	341.97	409.17	241.25	404.31	275.42	412.31	400.63	343.17	504.27	407.28	283.86	411.8	313.12	316.48	453.24
pretest	Cocaine	251.8	243.12	294.44	331.48	392.6	407.2	416.48	415.28	423.76	473.16	363.24	269.88	354.2	370.64	510.64	380.32			post-test	cocaine	543.56	642.16	619.68	681.48	506.28	776.28	616.6	407.56	753.16	609.44	408.2	787.76	417.53	516.09	615.11	747.16
figure2B
pretest	Saline	366.76	379.32	489.2	244.68	412.12	308.44	387.8	383.32	361.28	471.96	291.8	475.16	324.4	312.92	464.4	336.28			post-test	Saline	281.52	451.88	342.32	283.08	331.88	517.36	356.08	449.6	385.68	246.64	518.96	380.08	295.64	340.52	401	283.08
pretest	Cocaine	447.8	343.64	249.08	478.44	370	330.88	285.4	297.08	409.96	379.4	335.36	476.32	251.24	295.28	394.84	364.16			post-test	Cocaine	460.32	771.28	716	679.32	590.08	469.4	632.6	612.08	614.88	598.08	497.36	614.52	618.72	478.96	889.48	582.96
figure1c
pretest	Sal+Sal	381.52	451.88	342.32	483.08	331.88	317.36	356.08	449.6											test1	Sal+Sal	257.84	438.08	362.36	395.84	339.2	455.4	292.76	383.64	365.64
pretest	Coc+Sal	385.68	246.64	418.96	380.08	295.64	340.52	401	483.08												Coc+Sal	434.24	355.48	398.36	302.84	400.48	342.52	240.2	422.04	362.02
	Sal+Ex4	344.44	292.48	298.52	426.84	495.84	382.8	411.8	326.52												Sal+Ex4	406.96	374.32	434.68	357.84	375.24	393.16	309.68	256.25	363.516
	Coc+Ex4	277.52	298.56	457.92	271.92	438.08	462.36	395.84	439.2												Coc+Ex4	400.36	282.8	411.8	326.52	277.52	498.56	457.92	271.92	365.925
figure2c
pretest	Sal+Sal	366.76	379.32	489.2	244.68	412.12	308.44	387.8	383.32	371.455										test1	Sal+Sal	265.68	392.96	437.12	404.84	275.2	314.52	533.88	363.4
pretest	Coc+Sal	361.28	371.96	391.8	475.16	324.4	312.92	264.4	336.28	354.775											Coc+Sal	381.52	451.88	342.32	483.08	331.88	317.36	356.08	249.6
	Sal+Ex4	447.8	343.64	349.08	478.44	370	330.88	285.4	297.08	362.79											Sal+Ex4	385.68	246.64	518.96	380.08	295.64	440.52	401	283.08
	Coc+Ex4	409.96	379.4	335.36	476.32	261.24	295.28	394.84	364.16	364.57											Coc+Ex4	344.44	292.48	298.52	426.84	495.84	382.8	411.8	326.52
	figure1D	cpp score						figure1E	locomotion							figure1G	the exprssion ofNF-κB-p65
	Sal+Sal	Coc+Sal	Sal+Ex4	Coc+Ex4				Sal+Sal	Coc+Sal	Sal+Ex4	Coc+Ex4				Sal+Sal	Coc+Sal	Sal+Ex4	Coc+Ex4
	425.48	645.48	421.16	423.76				9096.07	23927.9	10251.6	15151.5				1	2.41281	1.01987	1.27217
	396.36	616.36	389.68	391.8				9225.35	25291.7	11919	16495.9				1	2.21408	1.22705	1.18681
	416.04	506.04	430.56	433.12				10025.7	21613.8	15422.7	19243.1				1	1.70273	1.11594	1.1895
	333.12	613.12	444.28	428.48				10330.7	15210.7	11866.5	14772.9				1	2.39369	1.12279	1.28299
	258	608	271.8	283.24				9867.98	14366.5	7451.91	12351.6				1	1.69254	1.08653	1.02543
	460.36	695.48	293.12	493.76				10071.5	22730.5	9597.33	19808.3				1	1.70273	1.11594	1.6895
	337.64	616.36	294.44	501.8				9574.47	24005.1	7574.32	20987.7				1	2.39369	1.12279	1.68299
	368.88	506.04	331.48	363.12				9002.02	21548.3	14056.5	19484.2				1	1.69254	1.08653	1.22543
	figure2D	cpp score						figure2E	locomotion							figure2G	the exprssion ofNF-κB-p65
	Sal+Sal	Coc+Sal	Sal+Ex4	Coc+Ex4				Sal+Sal	Coc+Sal	Sal+Ex4	Coc+Ex4				Sal+Sal	Coc+Sal	Sal+Ex4	Coc+Ex4
	266.76	583.76	361.44	429.68				7736.85	17785.7	8221.02	11574.5				1	2.61397	1.26178	1.309
	339.32	491.8	286.8	401.48				8721.79	9391.48	9527.09	10002				1	2.77769	1.09904	1.26765
	489.2	583.12	298.84	434.28				10674.9	22388.8	9992.59	12353.3				1	2.43296	1.30236	1.0783
	244.68	486.48	325.12	315.28				10247.5	13110.8	10389.7	7547.69				1	1.82191	1.22367	1.32144
	412.12	546.84	462.48	522.6				10743.3	17588.2	10464	11496.2				1	2.51503	1.31903	1.12018
	308.44	690	495.4	380.84				7505.67	19571.5	7602.56	9448.75				1	1.48254	1.08885	1.13793
	273.24	600.64	558.44	443.16				9298.48	16096.1	8079.81	10251.6				1	1.61254	1.29592	1.0708
	317.8	684.2	250.64	334.44				8623.01	18225.3	7082.44	9519.05				1	1.53558	1.19299	1.03302
																433.88	363.4	414.52
